# Supplementary material for: Candida albicans Extracellular Vesicles Upregulate Nrg1 Transcription Repressor to Inhibit Self-Hyphal Development and Candidemia
Source: Int J Mol Sci. 2026 Jan 3;27(1):495. doi: 10.3390/ijms27010495 (PMC12786599; doi:10.3390/ijms27010495)
Supplement: Supplementary file 1 [file ijms-27-00495-s001.zip]

Archive with 2 entries (2 files):
- Supplementary Material-Figure S1.pdf
- Supplementary Material-Tables.pdf
